# Supplementary material for: Experience sampling method studies in physical activity research: the relevance of causal reasoning
Source: Int J Behav Nutr Phys Act. 2025 Mar 5;22:28. doi: 10.1186/s12966-025-01723-w (PMC11884166; doi:10.1186/s12966-025-01723-w)
Supplement: Supplementary file 2 — Supplementary Material 2. [file 12966_2025_1723_MOESM2_ESM.xlsx]

## Sheet: Study 1
Publication details
Author	Fitzsimmons et al.
Year	2014
Study title	A daily process analysis of physical activity, sedentary behavior, and perceived cognitive abilities
Country	USA
Design	longitudinal study with daily measurements
Statistical method	linear mixed models
Sample size	128 adults (mean age: 21.3 years)
Variables
Outcome	Perceived cognitive abilities
Exposure(s)	PA (IPAQ + accelerometer) and SB (IPAQ + accelerometer)
Control(s)	mean PA
	mean SB
	Seks
	BMI
Mediator(s)
Moderator(s)
Diagram
Edges assessed	43
Edges reversed	5
Edges retained	38
Edges deleted	0
IG edges
#	From --> to	Decision	Rationale
1	Mean PA -> "PA (k)"	retain
2	Mean PA -> "PA (k+1)"	retain
3	Mean PA -> "PCA (k)"	retain
4	Mean PA -> "PCA (k+1)"	retain
5	Mean PA -> "SB (k)"	retain
6	Mean PA -> "SB (k+1)"	retain
7	Mean PA -> BMI	reverse	Temporality
8	Mean PA -> Sex	reverse	Temporality
9	PA (k) -> "PA (k+1)"	retain
10	PA (k) -> "PCA (k)"	retain
11	PA (k) -> "PCA (k+1)"	retain
12	PA (k) -> "SB (k+1)"	retain
13	PA (k+1) -> "PCA (k+1)"	retain
14	PCA (k) -> "PCA (k+1)"	retain
15	SB (k) -> "PA (k)"	retain
16	SB (k) -> "PA (k+1)"	retain
17	SB (k) -> "PCA (k)"	retain
18	SB (k) -> "PCA (k+1)"	retain
19	SB (k) -> "SB (k+1)"	retain
20	SB (k+1) -> "PA (k+1)"	retain
21	SB (k+1) -> "PCA (k+1)"	retain
22	mean SB -> "Mean PA"	retain
23	mean SB -> "PA (k)"	retain
24	mean SB -> "PA (k+1)"	retain
25	mean SB -> "PCA (k)"	retain
26	mean SB -> "PCA (k+1)"	retain
27	mean SB -> "SB (k)"	retain
28	mean SB -> "SB (k+1)"	retain
29	mean SB -> BMI	reverse	Temporality
30	mean SB -> Sex	reverse	Temporality
31	BMI -> "PA (k)"	retain
32	BMI -> "PA (k+1)"	retain
33	BMI -> "PCA (k)"	retain
34	BMI -> "PCA (k+1)"	retain
35	BMI -> "SB (k)"	retain
36	BMI -> "SB (k+1)"	retain
37	BMI -> Sex	reverse	Temporality
38	Sex -> "PA (k)"	retain
39	Sex -> "PA (k+1)"	retain
40	Sex -> "PCA (k)"	retain
41	Sex -> "PCA (k+1)"	retain
42	Sex -> "SB (k)"	retain
43	Sex -> "SB (k+1)"	retain

## Sheet: Study 2
Publication details
Author	Phillips et al.
Year	2015
Study title	Daily physical activity and cognitive function variability in older adults
Country	USA
Design	longitudinal study with daily measurements
Statistical method	linear mixed models
Sample size	51 older adults (mean age: 70.1)
Variables
Outcome	Cognition (every day cognition task (DECA), inductive reasoning task (Letter series), processing speed task (digit symbol substitution)
Exposure(s)	PA (steps or MVPA)
Control(s)	Age
	Seks
	Physical function
	mean PA
Mediator(s)	NA
Moderator(s)	NA
Diagram
Edges assessed	27
Edges reversed	5
Edges retained	22
Edges deleted	0
IG edges
#	From -> to	Decision	Rationale
1	Cogn (k) -> "Cogn (k+1)"	retain
2	PA (k) -> "Cogn (k)"	retain
3	PA (k) -> "Cogn (k+1)"	retain
4	PA (k) -> "PA (k+1)"	retain
5	PA (k+1) -> "Cogn (k+1)"	retain
6	Physical function -> "Cogn (k)"	retain
7	Physical function -> "Cogn (k+1)"	retain
8	Physical function -> "PA (k)"	retain
9	Physical function -> "PA (k+1)"	retain
10	Physical function -> Age	reverse	Temporality
11	Physical function -> Sex	reverse	Temporality
12	mean PA -> "Cogn (k)"	retain
13	mean PA -> "Cogn (k+1)"	retain
14	mean PA -> "PA (k)"	retain
15	mean PA -> "PA (k+1)"	retain
16	mean PA -> "Physical function"	reverse	Temporality
17	mean PA -> Age	reverse	Temporality
18	mean PA -> Sex	reverse	Temporality
19	Age -> "Cogn (k)"	retain
20	Age -> "Cogn (k+1)"	retain
21	Age -> "PA (k)"	retain
22	Age -> "PA (k+1)"	retain
23	Sex -> "Cogn (k)"	retain
24	Sex -> "Cogn (k+1)"	retain
25	Sex -> "PA (k)"	retain
26	Sex -> "PA (k+1)"	retain
27	Sex -> Age	retain

## Sheet: Study 3
Publication details
Author	Zlatar et al.
Year	2022
Study title	Daily Level Association of Physical Activity and Performance on Ecological Momentary Cognitive Tests in Free-living Environments: A Mobile Health Observational Study
Country	USA
Design	Longitudinal design with daily assessments
Statistical method	liner mixed models
Sample size	90 adults with various comorbidities (mean age: 59 years)
Variables
Outcome	cognitive functioning (stroop test + verbal learning test)
Exposure(s)	PA (accelerometer)
Control(s)	PA
	Mean PA
	HIV status
	age
	seks
	education
	ethnicity (non-Hispanic white vs. Other)
Mediator(s)
Moderator(s)
Diagram
Edges assessed	44
Edges reversed	11
Edges retained	31
Edges deleted	2
IG edges
#	From --> to	Decision	Rationale
1	Cogn (k) -> "Cogn (k+1)"	retain
2	HIV status -> "Cogn (k)"	retain
3	HIV status -> "Cogn (k+1)"	retain
4	HIV status -> "PA (k)"	retain
5	HIV status -> "PA (k+1)"	retain
6	HIV status -> Age	reverse	Temporality
7	HIV status -> Education	reverse	Temporality
8	HIV status -> Ethnicity	reverse	Temporality
9	HIV status -> Sex	reverse	Temporality
10	PA (k) -> "Cogn (k)"	retain
11	PA (k) -> "Cogn (k+1)"	retain
12	PA (k) -> "PA (k+1)"	retain
13	PA (k+1) -> "Cogn (k+1)"	retain
14	mean PA -> "Cogn (k)"	retain
15	mean PA -> "Cogn (k+1)"	retain
16	mean PA -> "HIV status"	reverse	Temporality
17	mean PA -> "PA (k)"	retain
18	mean PA -> "PA (k+1)"	retain
19	mean PA -> Age	reverse	Temporality
20	mean PA -> Education	reverse	Temporality
21	mean PA -> Ethnicity	reverse	Temporality
22	mean PA -> Sex	reverse	Temporality
23	Age -> "Cogn (k)"	retain
24	Age -> "Cogn (k+1)"	retain
25	Age -> "PA (k)"	retain
26	Age -> "PA (k+1)"	retain
27	Age -> Education	retain
28	Age -> Ethnicity	remove	Plausibility
29	Age -> Sex	reverse	Temporality
30	Education -> "Cogn (k)"	retain
31	Education -> "Cogn (k+1)"	retain
32	Education -> "PA (k)"	retain
33	Education -> "PA (k+1)"	retain
34	Education -> Ethnicity	reverse	Temporality
35	Ethnicity -> "Cogn (k)"	retain
36	Ethnicity -> "Cogn (k+1)"	retain
37	Ethnicity -> "PA (k)"	retain
38	Ethnicity -> "PA (k+1)"	retain
39	Sex -> "Cogn (k)"	retain
40	Sex -> "Cogn (k+1)"	retain
41	Sex -> "PA (k)"	retain
42	Sex -> "PA (k+1)"	retain
43	Sex -> Education	retain
44	Sex -> Ethnicity	remove	Plausibility

## Sheet: I-DAG
Edges altered after recombination
From --> to	Decision	Rationale
Physical functioning --> SES	reverse	Temporality
BMI --> SES	reverse	Temporality
BMI --> age	reverse	Temporality
