# Supplementary material for: Experience sampling method studies in physical activity research: the relevance of causal reasoning
Source: Int J Behav Nutr Phys Act. 2025 Mar 5;22:28. doi: 10.1186/s12966-025-01723-w (PMC11884166; doi:10.1186/s12966-025-01723-w)
Supplement: Supplementary file 4 — Supplementary Material 4. [file 12966_2025_1723_MOESM4_ESM.xlsx]

## Sheet: Original
Variables mentioned	Expert 1	Expert 2	Expert 3	Expert 4	Expert 5	Expert 6	times mentioned	Specification of the variable	Include/exclude	Rationale for exclusion	Remarks
falls	0	0	0	0	1	0	1	Fall incidents occurred between start of the day and bout of PA performed before the cognitive assessment	exclude	Causal effect of falls on PA and EF will go through mechanisms such as affect, stress and physical complaints which are already included.
fear of falling	0	0	0	0	1	0	1	Fear of falling at the moment before bout of PA performed before the cognitive assessment	exclude	Causal effect of fear of falling on PA and EF will go through mechanisms such as affect, physical complaints and stress which are already included.
hypoglycaemia (diabetes)	0	0	0	1	1	0	2	Glycemic level at the moment before bout of PA performed before the cognitive assessment.This variable was mentioned to be relevant for people with type 2 diabetes mellitus. Symptomps of hypoglycaemia include physical (e.g., headache), emotional (e.g., irritability) and cognitive (e.g., concentration problems) complaints.	exclude	Causal effect of hypoglycaemia on PA will go through mechanisms such as stress, affect and physical complaints which are already included.
alcohol consumtion	1	1	0	1	1	0	4	Alcohol consumed between start of the day and bout of PA performed before the cognitive assessment.	exclude	Causal effect of alcohol consumption on PA will go through mechanisms such as affect, physical complaints, fatigue and stress which are already included.
antihypertensive drugs	0	0	0	0	1	0	1	Antihypertensive drugs taken between start of the day and bout of PA performed before the cognitive assessment.	exclude	Antihypertensiva are mostly prescribed to be used on a daily basis. Hence, we do not expect this type of medication to affect our time-varying exposure and outcome
antidepressants	0	1	0	1	1	0	3	Antidepressants taken between start of the day and bout of PA performed before the cognitive assessment.	exclude	Causal effect of antidepressants on PA will go through mechanisms such as affect, physcal complaints, fatigue, and stress which are already included.
sleeping medication	0	0	0	0	1	0	1	This variable was replaced by the broader term "benzodiazepines" (see line 37)	exclude
Opioids	0	0	0	0	1	0	1	This variable was broadened to (non-) opioid analgenics. (Non)- opioid analgenics taken since start of the day and bout of PA performed before the cognitive assessment.	exclude	Causal effect of (non-) opioid analgenics on PA will go through physical complaints which is already included.
sleep	1	1	0	1	1	0	4	Sleep quantity and quality during the night before bout of PA performed before the cognitive assessment.	exclude	Causal effect of sleep quantity and quality on PA will go through mechanisms such as affect, physical complaints, fatigue and stress which are already included.
mood	1	1	0	1	1	1	5	This variable was broadened to affect. Affect before bout of PA performed before cognitive assessment.	include
pain/physical complaints	1	1	1	1	1	1	6	The general category 'physical complaints' was selected for this variable. Physical complaints present at the moment before bout of PA before cognitive assessment.	include
cognitive activities	0	0	0	0	1	1	2	Cognitive activities (e.g., reading a book) performed between start of day and bout of PA before cognitive assessment.	exclude	The effect of cognitive activities on subsequent PA is assumed to go via affect and fatigue, which are already included.
fatigue	0	0	0	1	1	0	2	Fatigue present at the moment before bout of PA before cognitive assessment.	include
weather/lack of light	1	1	0	1	1	1	5	Weather/lack of light present at the moment before bout of PA before cognitive assessment.	exclude	The causal effect of weather/lack of light on cognitive performance is assumed to go via affect and fatigue, which are already included.
physical environment	1	1	1	0	1	0	4	This variable is too broad and was replaced by the variable 'green space exposure' (see line 32)	exclude
social interaction	1	1	1	1	1	1	6	Level of social interaction at the moment before bout of PA before cognitve assessment.	exclude	Causal effect of social interaction on PA will go through mechanisms such as stress and affect which are already included.
cooking independently	0	0	0	0	1	0	1	Whether or not older adult cooked independently before bout of PA before cognitive assessment	exclude	Cooking independently is unlikely to alter subsequent PA
planned activities	0	0	0	1	1	1	3	Activities planned between start of the day and bout of PA performed before the cognitive assessment.	exclude	The causal effect of planned activities on EF will go through other nodes such as social interaction, affect, fatigue, and stress, which are already included in the model
heart problems/asthmatic problems	0	0	0	0	1	0	1	Acute heart/astmatic problems occurred between start of the day and bout of PA performed before the cognitive assessment.	exclude	Causal effect of acute hearth/asthmatic problems on PA will go through mechanisms such as stress, mood and pain which are already included.
antipsychotics	0	0	0	0	1	0	1	Antipsychotics taken since start of the day and bout of PA performed before the cognitive assessment.	exclude	Causal effect of antipsychotics on PA will go through mechanisms such as physical complaints and fatigue which are already included.
extreme temperatures	0	0	0	1	0	1	2	Weather temperature before bout of PA before cognitive assessment	exclude	The causal effect of extreme weather temperatures on PA and EF will go through other nodes such as fatigue and physical complaints, which are already included,
caffeine consumption	1	0	0	1	0	0	2	Caffeine consumption since start of the day and bout of PA performed before the cognitive assessment.	include	Causal effect of caffeine consumption of PA is expected to go through fatigue, physical complaints, affect and stress, which are already included.
weekend	0	0	0	1	0	0	1	Type of day (week vs. weekend) on which the bout of PA and the cognitive assessment are performed.	exclude	The causal effect of weekend on EF will go through other variables such as stress and affect, which are already included in the model
unexpected event/stressor	1	0	0	1	0	1	3	Whether an unexpected event/stressor (e.g., receiving bad news regarding family member) took place before the bout of PA before the cognitive assessment.	exclude	Causal effect of unexpected event/stressor on PA and EF will go through stress, affect and physical complaints which are already included.
cardiovascular health	0	0	0	1	0	0	1	Was renamed "heart problems/asthmatic problems"	exclude	Is considered to be included as 'heart problems/asthmatic problems' (see line 20)
sugar consumption	1	0	0	1	0	0	2	Sugar consumed between start of the day and bout of PA performed before the cognitive assessment.	exclude	Causal effect of sugar consumption on PA is expected to go through mood, fatigue and physical complaints, which are already included
smoking	0	0	0	1	0	0	1	Cigarettes between start of the day and bout of PA performed before the cognitive assessment.	exclude	Effect of smoking on PA is assumed to go through affect and stress, which are already included.
air pollution	0	1	0	0	0	1	2	Level of air pollution before bout of PA before cognitive assessment	exclude	This variable was added as some countries actively recommend older adults to stay indoors when there are higher levels of air pollution. However, this is not the case for Belgium: https://www.irceline.be/en/documentation/faq/what-measures-are-taken-in-belgium-against-smog-episodes?set_language=en
stress	0	1	0	0	0	1	2	Level of stress before bout of PA before cognitive assessment	include
taking care of grandchildren	0	0	0	0	0	1	1	Whether or not older adults took care of grandchildren between start of the day and the bout of PA before the cognitive assessment.	exclude	The causal effect of taking care of grandchildren on EF will go through affect and fatigue which are already included in the model
contact with nature	0	1	0	0	0	1	2	This variable was named 'green space exposure'. Exposure to green space before bout of PA before cognitive assessment.	exclude	Causal (acute) effect of green space exposure on EF is assumed to go through affect and stress, which are already included.
deviations from circadian rhythm	0	1	0	0	0	0	1	Whether or not older adults had a deviation in their circadian rhythm (e.g. jetlag) between start of the day and the bout of PA before the cognitive assessment.	exclude	The causal effect of deviations from the circadian rhythm on PA and EF is expected to go via fatigue and physical complaints, which are already included.
hydration	0	1	0	0	0	0	1	Level of hydration before bout of PA before cognitive assessment.	exclude	The effect of hydration on PA is assumed to go through physical complaints, which is already included
diet	0	1	0	0	0	0	1	Diet of participants between start of the day and bout of PA before cognitive assessment.	exclude	This variable is already captured in more specific variables.
illegal drug use	0	1	0	0	0	0	1	Use of illegal drugs between start of the day and bout of PA before cognitive assessment.	exclude	The causal effect of illegal drug use on PA is assumed to go through physical complaints, affect, fatigue and stress, which are already included.
benzodiazepines	0	1	0	0	0	0	1	Use of benzodiazepines between start of the day and bout of PA before cognitive assessment.	exclude	The causal effect of benzodiazepines on PA is assumed to go through physical complaints, affect, fatigue and stress, which are already included.
life events (e.g., funeral)	0	1	0	0	0	0	1	Important life events occuring since start of the day and bout of PA before cognitive assessment.	exclude	The impact of life events will go via affect and stress, which are already included
time budget	1	0	0	0	0	0	1	This variable was renamed stress, which is already included.	exclude
DHA, choline intake	1	0	0	0	0	0	1	DHA, choline intake between start of the day and bout of PA before cognitive assessment.	exclude	This variable is not expected to have an immediate effect of subsequent PA.
